# Supplementary material for: Global assessment of forest quality for threatened terrestrial vertebrate species in need of conservation translocation programs
Source: PLoS One. 2021 Apr 14;16(4):e0249378. doi: 10.1371/journal.pone.0249378 (PMC8046235; doi:10.1371/journal.pone.0249378)
Supplement: S1 Table — (XLSX) [file pone.0249378.s001.xlsx]

## Sheet: S1 Table
Scientific Name	Common Name	Order	Class	Family	CT Recommendation	Action Plan in Place Y/N	CT Program in place Y/N	Red List Category	Realm	Country	Landmass	Distribution Area(km2)	% Distribution in Protected Area	Year Last Seen	Mean % Forest Cover in Species' Range	% Range with Restoration Potential	Invasive Species Control Recommended 1=yes 0=no	Habitat Restoration Recommended 1=yes 0=no
Ranodon sibiricus	Semirechensk Salamander	CAUDATA	AMPHIBIA	HYNOBIIDAE	Reintroduction	0	0	Endangered	Palearctic	China , Kazakhstan	mainland	16100.6	26.5	NA	5.6	1	0	1
Triturus dobrogicus	Danube Crested Newt	CAUDATA	AMPHIBIA	SALAMANDRIDAE	Reintroduction	0	0	Near Threatened	Palearctic	Austria , Bulgaria , Bosnia and Herzegovina , Czech Republic , Croatia , Hungary , Moldova , Romania , Republic of Serbia , Slovakia , Slovenia , Ukraine	mainland	271724	2.2	NA	16.4	16	0	0
Atelopus ignescens	Jambato Toad	ANURA	AMPHIBIA	BUFONIDAE	Reintroduction	0	0	Critically Endangered	Neotropical	Ecuador	mainland	10227.6	0	1988	19.5	17	0	0
Lithobates subaquavocalis	Ramsey Canyon Leopard Frog	ANURA	AMPHIBIA	RANIDAE	Reintroduction	0	1	Critically Endangered	Nearctic	United States of America	mainland	221.9	31.5	NA	25	0	1	1
Lithobates tarahumarae	Tarahumara Frog	ANURA	AMPHIBIA	RANIDAE	Reintroduction	0	1	Vulnerable	Nearctic|Neotropical	Mexico	mainland	97231	0.1	NA	25.2	10	0	1
Coenocorypha pusilla	Chatham Island Snipe	CHARADRIIFORMES	AVES	SCOLOPACIDAE	Reintroduction	1	1	Vulnerable	Oceanian	New Zealand	island	4.7	0	NA	NA	NA	0	1
Copsychus sechellarum	Seychelles Magpie-robin	PASSERIFORMES	AVES	MUSCICAPIDAE	Benign Introduction	0	1	Endangered	Afrotropical	Seychelles	island	195.5	17.5	NA	NA	NA	1	1
Cyanoramphus forbesi	Forbes‚Äô Parakeet	PSITTACIFORMES	AVES	PSITTACIDAE	Reintroduction	1	0	Vulnerable	Oceanian	New Zealand	island	33.4	26	NA	NA	NA	0	1
Pterodroma cookii	Cook's Petrel	PROCELLARIIFORMES	AVES	PROCELLARIIDAE	Reintroduction	1	0	Vulnerable	Nearctic|Neotropical|Oceanian	American Samoa , Australia , Chile , Clipperton Island , Cook Islands , Colombia , Costa Rica , Ecuador , Fiji , Kiribati , Mexico , Marshall Islands , New Caledonia , Norfolk Island , Niue , New Zealand , Pitcairn Islands , Peru , French Polynesia , Tonga , Tuvalu , United States Minor Outlying Islands , United States of America , Vanuatu , Wallis and Futuna , Samoa	island	24366.5	0.8	NA	NA	2	1	0
Pterodroma solandri	Providence Petrel	PROCELLARIIFORMES	AVES	PROCELLARIIDAE	Benign Introduction	1	0	Vulnerable	Nearctic|Oceanian	Australia , Coral Sea Islands , Fiji , Federated States of Micronesia , Guam , Indonesia , Japan , Kiribati , South Korea , Marshall Islands , Northern Mariana Islands , New Caledonia , Norfolk Island , Nauru , New Zealand , Palau , Papua New Guinea , North Korea , Russia , Solomon Islands , Tonga , Tuvalu , United States Minor Outlying Islands , United States of America , Vanuatu , Wallis and Fu…	island	27965.3	1.7	NA	NA	2	1	0
Acrocephalus hiwae	Saipan Reed-warbler	PASSERIFORMES	AVES	ACROCEPHALIDAE	Benign Introduction	1	0	Critically Endangered	Oceanian	Northern Mariana Islands	island	102.8	0.5	NA	NA	0	1	0
Aerodramus bartschi	Mariana Swiftlet	CAPRIMULGIFORMES	AVES	APODIDAE	Reintroduction	0	1	Endangered	Oceanian	Guam , Northern Mariana Islands	island	935.3	0.1	NA	NA	0	1	0
Alopecoenas erythropterus	Polynesian Ground-Dove	COLUMBIFORMES	AVES	COLUMBIDAE	Reintroduction	1	0	Critically Endangered	Oceanian	French Polynesia	island	1134	0	NA	NA	0	1	0
Alopecoenas rubescens	Marquesan Ground-Dove	COLUMBIFORMES	AVES	COLUMBIDAE	Reintroduction	0	0	Endangered	Oceanian	French Polynesia	island	227.6	0	NA	NA	0	1	0
Cleptornis marchei	Golden White-eye	PASSERIFORMES	AVES	ZOSTEROPIDAE	Benign Introduction	0	1	Critically Endangered	Oceanian	Northern Mariana Islands	island	99	0.5	NA	NA	0	1	0
Ducula aurorae	Polynesian Imperial Pigeon	COLUMBIFORMES	AVES	COLUMBIDAE	Reintroduction	0	0	Endangered	Oceanian	French Polynesia	island	245.2	0	NA	NA	0	1	0
Ducula galeata	Nukuhiva Imperial-pigeon	COLUMBIFORMES	AVES	COLUMBIDAE	Reintroduction	0	1	Endangered	Oceanian	French Polynesia	island	86.6	0	NA	NA	0	1	0
Gymnomyza samoensis	Mao	PASSERIFORMES	AVES	MELIPHAGIDAE	Reintroduction	1	0	Endangered	Oceanian	Samoa	island	1523.8	4.3	NA	NA	0	1	1
Hemiphaga chathamensis	Chatham Pigeon	COLUMBIFORMES	AVES	COLUMBIDAE	Reintroduction	1	0	Vulnerable	Australasian	New Zealand	island	584.7	6.6	NA	NA	0	1	0
Hypotaenidia owstoni	Guam Rail	GRUIFORMES	AVES	RALLIDAE	Benign Introduction	1	1	Critically Endangered	Oceanian	Guam	island	511.7	0	1987	NA	0	1	0
Lewinia muelleri	Auckland Rail	GRUIFORMES	AVES	RALLIDAE	Reintroduction	0	0	Vulnerable	Oceanian	New Zealand	island	21.9	0	NA	NA	0	1	0
Megapodius pritchardii	Niaufoou Scrubfowl	GALLIFORMES	AVES	MEGAPODIIDAE	Reintroduction	1	1	Vulnerable	Oceanian	Tonga	island	253.2	15	NA	NA	0	1	0
Petroica multicolor	Norfolk Robin	PASSERIFORMES	AVES	PETROICIDAE	Benign Introduction	1	0	Endangered	Oceanian	Norfolk Island	island	34.7	0.2	NA	NA	0	1	1
Petroica traversi	Chatham Island Black Robin	PASSERIFORMES	AVES	PETROICIDAE	Benign Introduction	1	1	Endangered	Australasian	New Zealand	island	3.9	0	NA	NA	0	0	0
Pomarea nigra	Tahiti Flycatcher	PASSERIFORMES	AVES	MONARCHIDAE	Reintroduction	1	0	Critically Endangered	Oceanian	French Polynesia	island	27.5	0	NA	NA	0	1	1
Pomarea whitneyi	Fatu Hiva Flycatcher	PASSERIFORMES	AVES	MONARCHIDAE	Benign Introduction	1	0	Critically Endangered	Oceanian	French Polynesia	island	3.8	0	NA	NA	0	1	0
Pterodroma alba	Phoenix Petrel	PROCELLARIIFORMES	AVES	PROCELLARIIDAE	Benign Introduction	0	0	Endangered	Oceanian	American Samoa , Chile , Cook Islands , Fiji , Kiribati , Niue , New Zealand , Pitcairn Islands , French Polynesia , Tonga , Tuvalu , United States Minor Outlying Islands , Wallis and Futuna , Samoa	island	3614.9	0.2	NA	NA	0	1	0
Pterodroma magentae	Chatham Island Taiko	PROCELLARIIFORMES	AVES	PROCELLARIIDAE	Benign Introduction	0	1	Critically Endangered	Oceanian	New Zealand	island	195.9	0.6	NA	NA	0	1	0
Ptilinopus chalcurus	Makatea Fruit-dove	COLUMBIFORMES	AVES	COLUMBIDAE	Benign Introduction	0	0	Vulnerable	Oceanian	French Polynesia	island	20	0	NA	NA	0	0	0
Ptilinopus huttoni	Rapa Fruit-dove	COLUMBIFORMES	AVES	COLUMBIDAE	Benign Introduction	0	0	Critically Endangered	Oceanian	French Polynesia	island	1.9	0	NA	NA	0	1	0
Ptilinopus rarotongensis	Lilac-crowned Fruit Dove	COLUMBIFORMES	AVES	COLUMBIDAE	Reintroduction	0	0	Vulnerable	Oceanian	Cook Islands	island	63.8	0	NA	NA	0	1	0
Ptilinopus roseicapilla	Mariana Fruit-dove	COLUMBIFORMES	AVES	COLUMBIDAE	Benign Introduction	0	0	Endangered	Oceanian	Northern Mariana Islands	island	260.9	0.2	NA	NA	0	1	0
Rhyticeros narcondami	Narcondam Hornbill	BUCEROTIFORMES	AVES	BUCEROTIDAE	Reintroduction	0	0	Endangered	Indomalayan	India	island	1.9	0	NA	NA	0	1	0
Terpsiphone corvina	Seychelles Paradise-Flycatcher	PASSERIFORMES	AVES	MONARCHIDAE	Reintroduction	0	1	Critically Endangered	Afrotropical	Seychelles	island	46.7	7.1	NA	NA	0	1	1
Todiramphus cinnamominus	Guam Kingfisher	CORACIIFORMES	AVES	ALCEDINIDAE	Benign Introduction	1	0	Extinct in the Wild	Oceanian	Guam	island	520.9	0	1986	NA	0	1	0
Todiramphus gambieri	Mangareva Kingfisher	CORACIIFORMES	AVES	ALCEDINIDAE	Benign Introduction	1	1	Critically Endangered	Oceanian	French Polynesia	island	17	0	NA	NA	0	1	0
Todiramphus godeffroyi	Marquesas Kingfisher	CORACIIFORMES	AVES	ALCEDINIDAE	Benign Introduction	0	0	Critically Endangered	Oceanian	French Polynesia	island	335.4	0	NA	NA	0	1	0
Vini peruviana	Blue Lorikeet	PSITTACIFORMES	AVES	PSITTACIDAE	Reintroduction	1	0	Vulnerable	Oceanian	French Polynesia	island	1324.7	0	NA	NA	0	1	0
Vini ultramarina	Ultramarine Lorikeet	PSITTACIFORMES	AVES	PSITTACIDAE	Reintroduction	0	1	Critically Endangered	Oceanian	French Polynesia	island	232.4	0	NA	NA	0	1	0
Zosterops albogularis	White-chested White-eye	PASSERIFORMES	AVES	ZOSTEROPIDAE	Benign Introduction	1	0	Critically Endangered	Oceanian	Norfolk Island	island	34.7	0.2	NA	NA	0	1	1
Zosterops modestus	Seychelles Grey White-eye	PASSERIFORMES	AVES	ZOSTEROPIDAE	Benign Introduction	0	1	Vulnerable	Afrotropical	Seychelles	island	156	19.8	NA	NA	0	1	0
Zosterops saypani	Saipan White-eye	PASSERIFORMES	AVES	ZOSTEROPIDAE	Benign Introduction	1	1	Endangered	Oceanian	Northern Mariana Islands	island	177.7	0.3	NA	NA	0	1	0
Zosterops tenuirostris	Slender-billed White-eye	PASSERIFORMES	AVES	ZOSTEROPIDAE	Benign Introduction	1	0	Near Threatened	Oceanian	Norfolk Island	island	6.7	0.9	NA	NA	0	1	0
Gymnogyps californianus	California Condor	CATHARTIFORMES	AVES	CATHARTIDAE	Reintroduction	1	1	Critically Endangered	Nearctic	Mexico , United States of America	mainland	385363	11.9	NA	7.6	2	0	0
Aegypius monachus	Eurasian Black Vulture	ACCIPITRIFORMES	AVES	ACCIPITRIDAE	Reintroduction	1	1	Near Threatened	Afrotropical|Indomalayan|Palearctic	Afghanistan , Andorra , United Arab Emirates , Armenia , Azerbaijan , Bangladesh , Bulgaria , Bhutan , Switzerland , China , Spain , France , Georgia , Greece , India , Iran , Iraq , Israel , Italy , Jordan , Siachen Glacier , Kazakhstan , Kyrgyzstan , Cambodia , South Korea , Kuwait , Laos , Lebanon , Myanmar , Mongolia , Nepal , Pakistan , Portugal , Palestine , Russia , Saudi Arabia , Syria , …	mainland	17940600	4.2	NA	9.7	8	0	1
Crossoptilon mantchuricum	Brown Eared-pheasant	GALLIFORMES	AVES	PHASIANIDAE	Reintroduction	1	1	Vulnerable	Palearctic	China	mainland	188622	0	NA	11.1	32	0	0
Gyps africanus	White-backed Vulture	ACCIPITRIFORMES	AVES	ACCIPITRIDAE	Reintroduction	1	0	Critically Endangered	Afrotropical	Angola , Burundi , Benin , Burkina Faso , Botswana , Central African Republic , Ivory Coast , Cameroon , Democratic Republic of the Congo , Djibouti , Eritrea , Ethiopia , Ghana , Guinea , Gambia , Guinea Bissau , Kenya , Mali , Mozambique , Mauritania , Malawi , Namibia , Niger , Nigeria , Rwanda , Sudan , South Sudan , Senegal , Sierra Leone , Somaliland , Somalia , Swaziland , Chad , Togo , Un…	mainland	15110300	7.8	NA	14.2	2	0	1
Mitu mitu	Alagoas Curassow	GALLIFORMES	AVES	CRACIDAE	Reintroduction	1	1	Extinct in the Wild	Neotropical	Brazil	mainland	310.4	0	1988	16	65	0	1
Anthochaera phrygia	Regent Honeyeater	PASSERIFORMES	AVES	MELIPHAGIDAE	Reintroduction	1	1	Critically Endangered	Oceanian	Australia	mainland	281925	12.6	NA	19.3	20	0	0
Nipponia nippon	Japanese Crested Ibis	PELECANIFORMES	AVES	THRESKIORNITHIDAE	Reintroduction	0	1	Endangered	Indomalayan|Palearctic	China	mainland	1119.5	0	NA	21.1	37	0	0
Loxioides bailleui	Palila	PASSERIFORMES	AVES	FRINGILLIDAE	Reintroduction	1	1	Critically Endangered	Oceanian	United States of America	island	1369.8	0.9	NA	23	0	1	1
Cyanopsitta spixii	Little Blue Macaw	PSITTACIFORMES	AVES	PSITTACIDAE	Reintroduction	1	1	Extinct in the Wild	Neotropical	Brazil	mainland	130839	4.9	2000	23.2	4	1	1
Milvus milvus	Red Kite	ACCIPITRIFORMES	AVES	ACCIPITRIDAE	Reintroduction	1	1	Near Threatened	Afrotropical|Palearctic	Albania , Andorra , Austria , Belgium , Bulgaria , Bosnia and Herzegovina , Belarus , Switzerland , Cape Verde , Czech Republic , Germany , Denmark , Spain , Estonia , France , United Kingdom , Greece , Croatia , Hungary , Ireland , Italy , Kosovo , Liechtenstein , Lithuania , Luxembourg , Latvia , Morocco , Monaco , Moldova , Macedonia , Montenegro , Netherlands , Poland , Portugal , Romania , R…	mainland	3911430	3.8	NA	25.4	21	0	0
Penelopides panini	Tarictic Hornbill	BUCEROTIFORMES	AVES	BUCEROTIDAE	Reintroduction	0	1	Endangered	Indomalayan	Philippines	island	26842.5	4.6	NA	27.3	40	0	0
Corvus hawaiiensis	Hawaiian Crow	PASSERIFORMES	AVES	CORVIDAE	Reintroduction	1	1	Extinct in the Wild	Oceanian	United States of America	island	1549.6	16.1	2002	27.4	0	1	1
Zenaida graysoni	Socorro Dove	COLUMBIFORMES	AVES	COLUMBIDAE	Reintroduction	0	1	Extinct in the Wild	Neotropical	Mexico	island	119.7	0	1972	31.6	0	1	1
Pteropus rodricensis	Rodrigues Flying Fox	CHIROPTERA	MAMMALIA	PTEROPODIDAE	Reintroduction	0	0	Endangered	Afrotropical	Mauritius	island	92.4	0	NA	NA	0	0	1
Lasiorhinus latifrons	Southern Hairy-nosed Wombat	DIPROTODONTIA	MAMMALIA	VOMBATIDAE	Reintroduction	0	1	Near Threatened	Australasian	Australia	mainland	68017.8	14.5	NA	0.5	3	1	0
Bettongia lesueur	Burrowing Bettong	DIPROTODONTIA	MAMMALIA	POTOROIDAE	Benign Introduction	1	1	Near Threatened	Australasian	Australia	island	860.2	71.1	NA	0.6	0	1	1
Onychogalea fraenata	Bridled Nailtail Wallaby	DIPROTODONTIA	MAMMALIA	MACROPODIDAE	Reintroduction	1	1	Vulnerable	Australasian	Australia	mainland	4205.9	45.3	NA	2.8	1	0	1
Petrogale concinna	Nabarlek	DIPROTODONTIA	MAMMALIA	MACROPODIDAE	Reintroduction	1	0	Endangered	Australasian	Australia	mainland	81910.3	17.6	NA	3.2	0	1	0
Dama mesopotamica	Persian Fallow Deer	CETARTIODACTYLA	MAMMALIA	CERVIDAE	Reintroduction	0	1	Endangered	Palearctic	Iran , Israel	mainland	614.2	58.8	NA	3.8	6	0	1
Phascogale calura	Red-tailed Phascogale	DASYUROMORPHIA	MAMMALIA	DASYURIDAE	Reintroduction	0	1	Near Threatened	Australasian	Australia	mainland	46729.4	11.3	NA	4.2	9	1	0
Macaca sylvanus	Barbary Macaque	PRIMATES	MAMMALIA	CERCOPITHECIDAE	Reintroduction	0	0	Endangered	Palearctic	Algeria , Morocco	mainland	41502.4	4.5	NA	7	15	0	0
Rucervus duvaucelii	Barasingha	CETARTIODACTYLA	MAMMALIA	CERVIDAE	Reintroduction	0	0	Vulnerable	Indomalayan	India , Nepal	mainland	34612.9	10	NA	8.9	1	0	1
Rhinoceros unicornis	Greater One-horned Rhino	PERISSODACTYLA	MAMMALIA	RHINOCEROTIDAE	Reintroduction	1	1	Vulnerable	Indomalayan	Bangladesh , Bhutan , China , India , Nepal	mainland	551252	3.4	NA	11.4	5	0	1
Lycaon pictus	African Wild Dog	CARNIVORA	MAMMALIA	CANIDAE	Reintroduction	1	1	Endangered	Afrotropical|Palearctic	Angola , Benin , Burkina Faso , Botswana , Central African Republic , Cameroon , Ethiopia , Guinea , Kenya , Mozambique , Malawi , Namibia , Nigeria , Sudan , South Sudan , Senegal , Somalia , Chad , United Republic of Tanzania , South Africa , Zambia , Zimbabwe	mainland	1268670	40.7	NA	12.6	1	0	1
Phascolarctos cinereus	Koala	DIPROTODONTIA	MAMMALIA	PHASCOLARCTIDAE	Reintroduction	1	1	Vulnerable	Australasian	Australia	mainland	1100680	7.8	NA	13.6	12	1	0
Kobus leche	Southern Lechwe	CETARTIODACTYLA	MAMMALIA	BOVIDAE	Reintroduction	0	1	Near Threatened	Afrotropical	Angola , Botswana , Democratic Republic of the Congo , Namibia , Zambia , Zimbabwe	mainland	202160	35.8	NA	14.8	0	0	0
Myrmecobius fasciatus	Numbat	DASYUROMORPHIA	MAMMALIA	MYRMECOBIIDAE	Reintroduction	1	1	Endangered	Australasian	Australia	mainland	2502.5	46.7	NA	16.7	13	1	1
Conilurus penicillatus	Brush-tailed Tree-rat	RODENTIA	MAMMALIA	MURIDAE	Reintroduction	0	0	Vulnerable	Australasian	Australia , Papua New Guinea	island	344164	10.2	NA	18.1	0	1	0
Bettongia tropica	Northern Bettong	DIPROTODONTIA	MAMMALIA	POTOROIDAE	Reintroduction	1	1	Endangered	Australasian	Australia	mainland	396.8	28.8	NA	19	3	1	1
Bettongia penicillata	Woylie	DIPROTODONTIA	MAMMALIA	POTOROIDAE	Reintroduction	1	1	Critically Endangered	Australasian	Australia	mainland	4007.5	31.2	NA	22.3	15	1	0
Lepus corsicanus	Corsican Hare	LAGOMORPHA	MAMMALIA	LEPORIDAE	Reintroduction	0	1	Vulnerable	Palearctic	Italy , Vatican	mainland	113830	13.5	NA	22.9	27	0	0
Rucervus eldii	Eld's Deer	CETARTIODACTYLA	MAMMALIA	CERVIDAE	Reintroduction	0	1	Endangered	Indomalayan	China , India , Cambodia , Laos , Myanmar , Vietnam	mainland	84180.7	14	NA	23.2	28	0	0
Leontopithecus chrysopygus	Golden-rumped Lion Tamarin	PRIMATES	MAMMALIA	CALLITRICHIDAE	Reintroduction	0	1	Endangered	Neotropical	Brazil	mainland	63670.8	2.7	NA	25.8	18	0	1
Hippocamelus bisulcus	Patagonian Huemul	CETARTIODACTYLA	MAMMALIA	CERVIDAE	Reintroduction	0	0	Endangered	Neotropical	Argentina , Chile	mainland	126845	47.2	NA	28.3	3	0	1
Panthera pardus	Leopard	CARNIVORA	MAMMALIA	FELIDAE	Reintroduction	0	1	Vulnerable	Afrotropical|Indomalayan|Palearctic	Afghanistan , Angola , Armenia , Azerbaijan , Burundi , Benin , Burkina Faso , Bangladesh , Bhutan , Botswana , Central African Republic , China , Ivory Coast , Cameroon , Democratic Republic of the Congo , Republic of Congo , Djibouti , Egypt , Eritrea , Ethiopia , Gabon , Georgia , Ghana , Guinea , Guinea Bissau , Equatorial Guinea , Indonesia , India , Iran , Iraq , Kenya , Cambodia , Laos , L…	mainland	34663400	5.3	NA	28.6	4	0	1
Ceratophrys stolzmanni	Stolzmann's Horned Frog	ANURA	AMPHIBIA	CERATOPHRYIDAE	Reintroduction	0	0	Vulnerable	Neotropical	Ecuador , Peru	mainland	11068.3	7.2	NA	39.1	39	0	0
Lithobates omiltemanus	Guerreran Leopard Frog	ANURA	AMPHIBIA	RANIDAE	Reintroduction	0	0	Critically Endangered	Neotropical	Mexico	mainland	1084	0	1978	50.8	29	0	0
Lithobates johni	Moore's Frog	ANURA	AMPHIBIA	RANIDAE	Reintroduction	0	0	Endangered	Neotropical	Mexico	mainland	1870.1	0	NA	61.3	43	0	1
Pelodytes caucasicus	Caucasian Parsley Frog	ANURA	AMPHIBIA	PELODYTIDAE	Reintroduction	0	0	Near Threatened	Palearctic	Azerbaijan , Georgia , Russia , Turkey	mainland	22881.4	11	NA	65.2	13	1	1
Atelopus zeteki	Panamanian Golden Frog	ANURA	AMPHIBIA	BUFONIDAE	Reintroduction	1	0	Critically Endangered	Neotropical	Panama	mainland	580.7	7.4	2009	67.1	45.6	0	0
Pseudophryne pengilleyi	Northern Corroboree Frog	ANURA	AMPHIBIA	MYOBATRACHIDAE	Reintroduction	0	1	Endangered	Australasian	Australia	mainland	1109.6	73.6	NA	77.8	1	0	0
Craugastor evanesco	Vanishing Rainfrog	ANURA	AMPHIBIA	CRAUGASTORIDAE	Reintroduction	0	0	Critically Endangered	Neotropical	Panama	mainland	5535.4	4.8	2004	90.5	8	0	0
Anas wyvilliana	Hawaiian Duck	ANSERIFORMES	AVES	ANATIDAE	Reintroduction	1	1	Endangered	Oceanian	United States of America	island	7865	1.3	NA	35.2	0	1	1
Pyrrhura cruentata	Red-eared Conure	PSITTACIFORMES	AVES	PSITTACIDAE	Reintroduction	1	1	Vulnerable	Neotropical	Brazil	mainland	232762	2.1	NA	36.1	62	0	0
Atrichornis clamosus	Noisy Scrub-bird	PASSERIFORMES	AVES	ATRICHORNITHIDAE	Reintroduction	1	1	Endangered	Oceanian	Australia	mainland	158.4	11	NA	39.4	34	0	0
Leucopsar rothschildi	White Starling	PASSERIFORMES	AVES	STURNIDAE	Reintroduction	0	1	Critically Endangered	Indomalayan|Oceanian	Indonesia	island	184.9	0	NA	40.4	4	0	1
Amazona auropalliata	Yellow-naped Amazon	PSITTACIFORMES	AVES	PSITTACIDAE	Reintroduction	1	0	Endangered	Neotropical	Costa Rica , Guatemala , Honduras , Mexico , Nicaragua , El Salvador	mainland	127577	5.5	NA	46	38	0	0
Dasyornis brachypterus	Eastern Bristlebird	PASSERIFORMES	AVES	DASYORNITHIDAE	Benign Introduction	1	1	Endangered	Oceanian	Australia	mainland	30633.9	30.4	NA	49.3	39	1	0
Crax blumenbachii	Red-knobbed Curassow	GALLIFORMES	AVES	CRACIDAE	Reintroduction	1	1	Endangered	Neotropical	Brazil	mainland	137393	2	NA	50	43	0	0
Myadestes obscurus	Omao	PASSERIFORMES	AVES	TURDIDAE	Reintroduction	0	0	Vulnerable	Oceanian	United States of America	island	6883.3	13.1	NA	51	0	1	0
Pardalotus quadragintus	Forty-spotted Pardalote	PASSERIFORMES	AVES	PARDALOTIDAE	Reintroduction	1	0	Endangered	Oceanian	Australia	mainland	5855.2	17.7	NA	52	19	1	1
Ortalis erythroptera	Rufous Headed Chachalaca	GALLIFORMES	AVES	CRACIDAE	Reintroduction	1	0	Vulnerable	Neotropical	Colombia , Ecuador , Peru	mainland	74139.5	2	NA	52.3	42	0	0
Apalis fuscigularis	Taita Apalis	PASSERIFORMES	AVES	CISTICOLIDAE	Reintroduction	1	0	Critically Endangered	Afrotropical	Kenya	mainland	6.5	0	NA	55	0	0	0
Mycteria cinerea	Milky Stork	CICONIIFORMES	AVES	CICONIIDAE	Reintroduction	0	1	Endangered	Indomalayan|Oceanian	Indonesia , Cambodia , Malaysia	mainland	95005.7	5.9	NA	55.6	21	0	0
Porphyrio hochstetteri	South Island Takahe	GRUIFORMES	AVES	RALLIDAE	Benign Introduction	1	1	Endangered	Oceanian	New Zealand	island	5724.5	94.1	NA	56.7	0	1	1
Callaeas wilsoni	North Island Kokako	PASSERIFORMES	AVES	CALLAEIDAE	Reintroduction	1	1	Near Threatened	Oceanian	New Zealand	island	63531	13.8	NA	57.2	NA	0	0
Eunymphicus uvaeensis	Ouvea Parakeet	PSITTACIFORMES	AVES	PSITTACIDAE	Benign Introduction	0	1	Vulnerable	Oceanian	New Caledonia	island	129.4	0	NA	58.7	6	1	0
Cyanoramphus malherbi	Orange-fronted Parakeet	PSITTACIFORMES	AVES	PSITTACIDAE	Benign Introduction	1	1	Critically Endangered	Australasian	New Zealand	island	44093.9	65.9	NA	58.7	0	1	0
Corvus leucognaphalus	White-necked Crow	PASSERIFORMES	AVES	CORVIDAE	Reintroduction	0	0	Vulnerable	Neotropical	Dominican Republic , Haiti	island	83237.2	13.6	NA	58.8	40	0	0
Cacatua haematuropygia	Red-vented Cockatoo	PSITTACIFORMES	AVES	CACATUIDAE	Reintroduction	1	1	Critically Endangered	Indomalayan	Philippines	island	207248	16.4	NA	58.8	28	0	0
Hymenolaimus malacorhynchos	Blue Duck	ANSERIFORMES	AVES	ANATIDAE	Reintroduction	1	1	Endangered	Australasian	New Zealand	island	197289	30.4	NA	59.7	1	0	0
Neophema chrysogaster	Orange-bellied Parrot	PSITTACIFORMES	AVES	PSITTACIDAE	Reintroduction	1	1	Critically Endangered	Australasian	Australia	mainland	31608.7	34.5	NA	61	10	1	1
Apteryx rowi	Okarito Brown Kiwi	STRUTHIONIFORMES	AVES	APTERYGIDAE	Reintroduction	1	1	Vulnerable	Oceanian	New Zealand	island	173.8	83.1	NA	61.3	7	1	0
Lalage typica	Mauritius Cuckoo-shrike	PASSERIFORMES	AVES	CAMPEPHAGIDAE	Benign Introduction	0	0	Vulnerable	Afrotropical	Mauritius	island	1830	3.4	NA	62.9	95	0	1
Paroreomyza montana	Maui 'Alauahio	PASSERIFORMES	AVES	FRINGILLIDAE	Reintroduction	1	0	Endangered	Oceanian	United States of America	island	1586.6	5.6	NA	64.5	0	1	1
Notiomystis cincta	Stitchbird	PASSERIFORMES	AVES	NOTIOMYSTIDAE	Benign Introduction	1	1	Vulnerable	Oceanian	New Zealand	island	57.8	27.9	NA	64.6	NA	0	0
Myrmotherula snowi	Alagoas Antwren	PASSERIFORMES	AVES	THAMNOPHILIDAE	Reintroduction	1	0	Critically Endangered	Neotropical	Brazil	mainland	285.4	19.7	NA	64.8	63	0	1
Gallirallus australis	Weka	GRUIFORMES	AVES	RALLIDAE	Benign Introduction	1	1	Vulnerable	Oceanian	New Zealand	island	39359.6	63.7	NA	65.3	1	0	0
Falco punctatus	Mauritius Kestrel	FALCONIFORMES	AVES	FALCONIDAE	Benign Introduction	1	1	Endangered	Afrotropical	Mauritius	island	773.9	7.7	NA	66.9	94	0	0
Hypsipetes olivaceus	Mauritius Bulbul	PASSERIFORMES	AVES	PYCNONOTIDAE	Benign Introduction	0	0	Vulnerable	Afrotropical	Mauritius	island	1830	3.4	NA	67	94	0	1
Nesoenas mayeri	Pink Pigeon	COLUMBIFORMES	AVES	COLUMBIDAE	Benign Introduction	0	1	Vulnerable	Afrotropical	Mauritius	island	1830.1	3.4	NA	75.3	99	0	1
Lalage newtoni	R√©union Cuckooshrike	PASSERIFORMES	AVES	CAMPEPHAGIDAE	Reintroduction	0	0	Critically Endangered	Afrotropical	France	island	537.9	13.9	NA	77.5	100	1	1
Crax alberti	Blue-knobbed Curassow	GALLIFORMES	AVES	CRACIDAE	Reintroduction	1	0	Critically Endangered	Neotropical	Colombia	mainland	56714	4.2	NA	78	7	0	0
Magumma parva	'Anianiau	PASSERIFORMES	AVES	FRINGILLIDAE	Reintroduction	0	0	Vulnerable	Oceanian	United States of America	island	1410.7	0.1	NA	78.1	0	1	1
Psittacula eques	Echo Parakeet	PSITTACIFORMES	AVES	PSITTACIDAE	Benign Introduction	1	1	Vulnerable	Afrotropical	Mauritius	island	1010.4	5.9	NA	81	99	0	0
Rhynochetos jubatus	Kagu	EURYPYGIFORMES	AVES	RHYNOCHETIDAE	Reintroduction	1	1	Endangered	Oceanian	New Caledonia	island	3132.5	8.2	NA	83.5	5	1	1
Buteo ridgwayi	Hispaniolan Hawk	ACCIPITRIFORMES	AVES	ACCIPITRIDAE	Reintroduction	0	1	Critically Endangered	Neotropical	Dominican Republic	island	35432.4	23.3	NA	83.8	19	0	0
Palmeria dolei	Crested Honeycreeper	PASSERIFORMES	AVES	FRINGILLIDAE	Reintroduction	1	0	Critically Endangered	Oceanian	United States of America	island	1054.9	5.4	NA	84.6	0	1	0
Foudia rubra	Mauritius Fody	PASSERIFORMES	AVES	PLOCEIDAE	Benign Introduction	0	1	Endangered	Afrotropical	Mauritius	island	1830.1	3.4	NA	85.9	100	0	1
Leptotila wellsi	Grenada Dove	COLUMBIFORMES	AVES	COLUMBIDAE	Reintroduction	1	0	Critically Endangered	Neotropical	Grenada	island	59.1	0	NA	87	0	1	1
Loxops caeruleirostris	Akekee	PASSERIFORMES	AVES	FRINGILLIDAE	Reintroduction	0	0	Critically Endangered	Oceanian	United States of America	island	5.2	0	NA	94.8	0	1	1
Tragelaphus derbianus	Giant Eland	CETARTIODACTYLA	MAMMALIA	BOVIDAE	Reintroduction	0	1	Vulnerable	Afrotropical	Central African Republic , Cameroon , Guinea , Mali , Sudan , South Sudan , Senegal , Chad	mainland	392963	23.5	NA	32.3	0	0	0
Trachypithecus delacouri	Delacour's Langur	PRIMATES	MAMMALIA	CERCOPITHECIDAE	Reintroduction	0	1	Critically Endangered	Indomalayan	Vietnam	mainland	6008.4	3.7	NA	35.4	26	0	0
Romerolagus diazi	Volcano Rabbit	LAGOMORPHA	MAMMALIA	LEPORIDAE	Reintroduction	0	0	Endangered	Neotropical	Mexico	mainland	444.4	46.3	NA	37.7	21	0	1
Ailurus fulgens	Red Panda	CARNIVORA	MAMMALIA	AILURIDAE	Reintroduction	0	1	Endangered	Indomalayan|Palearctic	Bhutan , China , India , Myanmar , Nepal	mainland	338831	3.5	NA	40.1	13	1	1
Bettongia gaimardi	Tasmanian Bettong	DIPROTODONTIA	MAMMALIA	POTOROIDAE	Reintroduction	0	1	Near Threatened	Australasian	Australia	island	28808	9.9	NA	45.1	23	0	0
Bison bonasus	European Bison	CETARTIODACTYLA	MAMMALIA	BOVIDAE	Reintroduction	1	1	Vulnerable	Palearctic	Belarus , Poland , Ukraine	mainland	5715.2	28.5	NA	46.4	15	0	1
Pseudocheirus occidentalis	Western Ringtail Possum	DIPROTODONTIA	MAMMALIA	PSEUDOCHEIRIDAE	Reintroduction	1	1	Critically Endangered	Australasian	Australia	mainland	17745	30.9	NA	48.6	22	1	1
Naemorhedus caudatus	Long-tailed Goral	CETARTIODACTYLA	MAMMALIA	BOVIDAE	Reintroduction	0	1	Vulnerable	Palearctic	China , South Korea , North Korea , Russia	mainland	170861	4.2	NA	48.6	12	0	0
Neofelis nebulosa	Clouded Leopard	CARNIVORA	MAMMALIA	FELIDAE	Benign Introduction	0	0	Vulnerable	Indomalayan	Bangladesh , Bhutan , China , India , Cambodia , Laos , Myanmar , Malaysia , Nepal , Thailand , Vietnam	mainland	1900870	6.3	NA	50.5	25	0	0
Pseudomys novaehollandiae	New Holland Mouse	RODENTIA	MAMMALIA	MURIDAE	Reintroduction	0	1	Vulnerable	Australasian	Australia	mainland	89544.1	27.4	NA	51.4	25	1	0
Pseudomys oralis	Hastings River Mouse	RODENTIA	MAMMALIA	MURIDAE	Reintroduction	1	0	Vulnerable	Australasian	Australia	mainland	26516.2	31.8	NA	53.7	28	1	0
Emballonura semicaudata	Pacific Sheath-tailed Bat	CHIROPTERA	MAMMALIA	EMBALLONURIDAE	Reintroduction	0	0	Endangered	Oceanian	Fiji , Federated States of Micronesia , Palau	island	15769	3.3	NA	57.7	1	0	1
Dasyurus viverrinus	Eastern Quoll	DASYUROMORPHIA	MAMMALIA	DASYURIDAE	Benign Introduction	0	1	Endangered	Australasian	Australia	island	63108.3	28.3	NA	61	14	1	0
Leopardus wiedii	Margay	CARNIVORA	MAMMALIA	FELIDAE	Reintroduction	0	0	Near Threatened	Neotropical	Argentina , Belize , Bolivia , Brazil , Colombia , Costa Rica , Ecuador , France , Guatemala , Guyana , Honduras , Mexico , Nicaragua , Panama , Peru , Paraguay , El Salvador , Suriname , Uruguay , Venezuela	mainland	12258200	7.6	NA	63.7	15	0	1
Panthera tigris	Tiger	CARNIVORA	MAMMALIA	FELIDAE	Reintroduction	0	1	Endangered	Indomalayan|Palearctic	Bangladesh , Bhutan , China , Indonesia , India , Laos , Myanmar , Malaysia , Nepal , Russia , Thailand , Vietnam	mainland	1344940	20.6	NA	68.2	10	0	1
Leopardus tigrinus	Northern Tiger Cat	CARNIVORA	MAMMALIA	FELIDAE	Reintroduction	0	0	Vulnerable	Neotropical	Argentina , Bolivia , Brazil , Colombia , Costa Rica , Ecuador , France , Guyana , Panama , Peru , Suriname , Venezuela	mainland	9379900	8.8	NA	68.4	9	0	1
Sylvilagus transitionalis	New England Cottontail	LAGOMORPHA	MAMMALIA	LEPORIDAE	Reintroduction	1	1	Vulnerable	Nearctic	United States of America	mainland	10338.3	1.4	NA	69.6	10	0	1
Ailuropoda melanoleuca	Giant Panda	CARNIVORA	MAMMALIA	URSIDAE	Reintroduction	0	1	Vulnerable	Indomalayan|Palearctic	China	mainland	34604	0	NA	70	9	0	1
Tragelaphus eurycerus	Bongo	CETARTIODACTYLA	MAMMALIA	BOVIDAE	Reintroduction	0	1	Near Threatened	Afrotropical	Benin , Central African Republic , Ivory Coast , Cameroon , Democratic Republic of the Congo , Republic of Congo , Gabon , Ghana , Guinea , Kenya , Liberia , South Sudan , Sierra Leone , Togo , Uganda	mainland	2215950	7.5	NA	73.3	7	0	0
Rusa alfredi	Visayan Spotted Deer	CETARTIODACTYLA	MAMMALIA	CERVIDAE	Reintroduction	0	0	Endangered	Indomalayan	Philippines	mainland	1689.1	47.8	NA	73.5	28	0	0
Marmota vancouverensis	Vancouver Island Marmot	RODENTIA	MAMMALIA	SCIURIDAE	Reintroduction	1	1	Critically Endangered	Nearctic	Canada	island	2075	35.3	NA	74.3	4	0	0
Mazama pandora	Yucatan Brown Brocket	CETARTIODACTYLA	MAMMALIA	CERVIDAE	Benign Introduction	0	0	Vulnerable	Neotropical	Belize , Guatemala , Mexico	mainland	145879	5.9	NA	75.7	14	0	1
Sylvilagus obscurus	Appalachian Cottontail	LAGOMORPHA	MAMMALIA	LEPORIDAE	Reintroduction	1	0	Near Threatened	Nearctic	United States of America	mainland	94346	4.3	NA	77	11	0	1
Gymnobelideus leadbeateri	Leadbeater's Possum	DIPROTODONTIA	MAMMALIA	PETAURIDAE	Reintroduction	1	0	Critically Endangered	Australasian	Australia	mainland	3023.9	36.2	NA	80.1	4	0	1
Rhinoceros sondaicus	Javan Rhinoceros	PERISSODACTYLA	MAMMALIA	RHINOCEROTIDAE	Reintroduction	1	0	Critically Endangered	Indomalayan	Indonesia , Vietnam	mainland	229	23.4	NA	93.4	2	0	0
Pentalagus furnessi	Amami Rabbit	LAGOMORPHA	MAMMALIA	LEPORIDAE	Reintroduction	0	0	Endangered	Palearctic	Japan	island	359.4	13.9	NA	93.6	1	1	1
Pongo abelii	Sumatran Orangutan	PRIMATES	MAMMALIA	HOMINIDAE	Reintroduction	1	1	Critically Endangered	Indomalayan	Indonesia	island	17930.3	33.6	NA	94.2	1	0	1
Zyzomys palatalis	Carpentarian Rock-rat	RODENTIA	MAMMALIA	MURIDAE	Benign Introduction	1	1	Critically Endangered	Australasian	Australia	mainland	2582.4	0	NA	NA	0	0	0
