# Supplementary material for: Global assessment of forest quality for threatened terrestrial vertebrate species in need of conservation translocation programs
Source: PLoS One. 2021 Apr 14;16(4):e0249378. doi: 10.1371/journal.pone.0249378 (PMC8046235; doi:10.1371/journal.pone.0249378)
Supplement: S2 Table — Range overlap with one or more separate species. (XLSX) [file pone.0249378.s002.xlsx]

## Sheet: S2 Table
Species*
Pyrrhura cruentata
Onychogalea fraenata
Pseudophryne pengilleyi
Gymnobelideus leadbeateri
Lasiorhinus latifrons			*CT species range overlap with ≥ 1 other species and has habitat restoration potential
Crax blumenbachii
Mycteria cinerea
Kobus leche
Myrmotherula snowi
Pardalotus quadragintus
Bison bonasus
Leopardus tigrinus
Ceratophrys stolzmanni
Triturus dobrogicus
Craugastor evanesco
Neophema chrysogaster
Pterodroma solandri
Trachypithecus delacouri
Cacatua haematuropygia
Dasyornis brachypterus
Pelodytes caucasicus
Phascogale calura
Mazama pandora
Apteryx rowi
Eunymphicus uvaeensis
Atrichornis clamosus
Pseudomys novaehollandiae
Macaca sylvanus
Bettongia tropica
Myrmecobius fasciatus
Lithobates tarahumarae
Gyps africanus
Buteo ridgwayi
Naemorhedus caudatus
Amazona auropalliata
Pseudomys oralis
Crax alberti
Hymenolaimus malacorhynchos
Rusa alfredi
Rhinoceros sondaicus
Ortalis erythroptera
Lithobates omiltemanus
Rucervus eldii
Dama mesopotamica
Leontopithecus chrysopygus
Anthochaera phrygia
Neofelis nebulosa
Pseudocheirus occidentalis
Ranodon sibiricus
Rucervus duvaucelii
Crossoptilon mantchuricum
Lepus corsicanus
Tragelaphus eurycerus
Lithobates johni
Rhynochetos jubatus
Corvus leucognaphalus
Pongo abelii
Nipponia nippon
Pterodroma cookii
Gallirallus australis
Rhinoceros unicornis
Milvus milvus
Leopardus wiedii
Panthera pardus
Bettongia gaimardi
Phascolarctos cinereus
Ailuropoda melanoleuca
Bettongia penicillata
Penelopides panini
Lycaon pictus
Panthera tigris
Panthera leo
Dasyurus viverrinus
Aegypius monachus
Ailurus fulgens
Copsychus sechellarum
Psittacula eques
Zosterops modestus
Hypsipetes olivaceus
Falco punctatus
Foudia rubra
Lalage typica
Nesoenas mayeri
