# Supplementary material for: Global assessment of forest quality for threatened terrestrial vertebrate species in need of conservation translocation programs
Source: PLoS One. 2021 Apr 14;16(4):e0249378. doi: 10.1371/journal.pone.0249378 (PMC8046235; doi:10.1371/journal.pone.0249378)
Supplement: S3 Table — Range overlap with three or more separate species. (XLSX) [file pone.0249378.s003.xlsx]

## Sheet: S3 Table
Country	Species*
Australia	Phascogale calura
Australia	Myrmecobius fasciatus
				*CT species range overlap with ≥ 3 other species and has habitat restoration potential
Australia	Bettongia penicillata
Australia	Bettongia gaimardi
Australia	Pseudomys novaehollandiae
Australia	Dasyurus viverrinus
Australia	Gymnobelideus leadbeateri
Australia	Phascolarctos cinereus
Australia	Anthochaera phrygia
Australia	Pterodroma cookii
Australia	Pterodroma solandri
Australia	Neophema chrysogaster
Australia	Pardalotus quadragintus
Australia	Dasyornis brachypterus
Australia	Pseudomys oralis
Azerbaijan	Panthera pardus
Azerbaijan	Aegypius monachus
Azerbaijan	Pelodytes caucasicus
Bangladesh	Neofelis nebulosa
Bangladesh	Panthera pardus
Bangladesh	Aegypius monachus
Bhutan	Aegypius monachus
Bhutan	Panthera pardus
Bhutan	Neofelis nebulosa
Bhutan	Panthera tigris
Bhutan	Ailurus fulgens
Bhutan	Rhinoceros unicornis
Bhutan	Rucervus duvaucelii
Brazil	Pyrrhura cruentata
Brazil	Crax blumenbachii
Brazil	Leopardus wiedii
Brazil	Leopardus tigrinus
Cameroon	Panthera pardus
Cameroon	Gyps africanus
Cameroon	Tragelaphus eurycerus
Chad	Lycaon pictus
Chad	Panthera pardus
Chad	Gyps africanus
China	Neofelis nebulosa
China	Rhinoceros unicornis
China	Panthera pardus
China	Aegypius monachus
China	Ailurus fulgens
China	Ailuropoda melanoleuca
China	Crossoptilon mantchuricum
China	Nipponia nippon
China	Naemorhedus caudatus
China	Panthera tigris
Colombia	Leopardus wiedii
Colombia	Leopardus tigrinus
Colombia	Pterodroma cookii
Colombia	Ortalis erythroptera
Costa Rica	Leopardus wiedii
Costa Rica	Leopardus tigrinus
Costa Rica	Amazona auropalliata
Democratic Republic of the Congo	Tragelaphus eurycerus
Democratic Republic of the Congo	Panthera pardus
Democratic Republic of the Congo	Gyps africanus
Ecuador	Ortalis erythroptera
Ecuador	Ceratophrys stolzmanni
Ecuador	Leopardus wiedii
Ecuador	Pterodroma cookii
Ethiopia	Gyps africanus
Ethiopia	Panthera pardus
Ethiopia	Lycaon pictus
Georgia	Panthera pardus
Georgia	Aegypius monachus
Georgia	Pelodytes caucasicus
India	Panthera pardus
India	Rucervus duvaucelii
India	Panthera tigris
India	Aegypius monachus
India	Rhinoceros unicornis
India	Neofelis nebulosa
India	Ailurus fulgens
Kenya	Lycaon pictus
Kenya	Gyps africanus
Kenya	Panthera pardus
Laos	Neofelis nebulosa
Laos	Panthera tigris
Laos	Aegypius monachus
Laos	Panthera pardus
Malaysia	Panthera tigris
Malaysia	Neofelis nebulosa
Malaysia	Panthera pardus
Mauritius	Flaco punctatus
Mauritius	Hypsipetes olivaceus
Mauritius	Lalage typica
Mauritius	Foudia rubra
Mauritius	Psittacula eques
Mauritius	Nesoenas mayeri
Myanmar	Panthera tigris
Myanmar	Neofelis nebulosa
Myanmar	Panthera pardus
Myanmar	Ailurus fulgens
Myanmar	Aegypius monachus
Myanmar	Rucervus eldii
Nepal	Panthera pardus
Nepal	Aegypius monachus
Nepal	Rhinoceros unicornis
Nepal	Panthera tigris
Nepal	Ailurus fulgens
Nepal	Neofelis nebulosa
Nepal	Rucervus duvaucelii
New Caledonia	Pterodroma cookii
New Caledonia	Rhynochetos jubatus
New Caledonia	Pterodroma solandri
New Caledonia	Eunymphicus uvaeensis
New Zealand	Hymenolaimus malacorhynchos
New Zealand	Apteryx rowi
New Zealand	Gallirallus australis
Peru	Ortalis erythroptera
Peru	Pterodroma cookii
Peru	Ceratophrys stolzmanni
Philippines	Penelopides panini
Philippines	Rusa alfredi
Philippines	Cacatua haematuropygia
Russia	Panthera tigris
Russia	Pterodroma solandri
Russia	Naemorhedus caudatus
Russia	Panthera pardus
Somalia	Panthera pardus
Somalia	Lycaon pictus
Somalia	Gyps africanus
Thailand	Neofelis nebulosa
Thailand	Panthera pardus
Thailand	Panthera tigris
Thailand	Aegypius monachus
United Republic of Tanzania	Panthera pardus
United Republic of Tanzania	Lycaon pictus
United Republic of Tanzania	Gyps africanus
Zambia	Panthera pardus
Zambia	Lycaon pictus
Zambia	Gyps africanus
Zimbabwe	Panthera pardus
Zimbabwe	Lycaon pictus
Zimbabwe	Gyps africanus
